# Supplementary material for: Stability assessment of housekeeping genes for qRT-PCR in Yersinia enterocolitica cultured at 22°C and 37°C
Source: Microbiol Spectr. 2024 Oct 4;12(11):e01146-24. doi: 10.1128/spectrum.01146-24 (PMC11536982; doi:10.1128/spectrum.01146-24)
Supplement: Supplemental data — R code used. [file spectrum.01146-24-s0001.txt]

library(tidyverse)
library(plyr)
library(vroom)


TPM <- read.csv(file = "TBtools.TPM.tab.all.csv", sep = "\t")
CSV <- vroom(file = "Y1_bakta_anno.tsv", quote = "\t", skip = 2) %>% 
          mutate(length = Stop - Start + 1) %>% 
          select(-1, -Strand, -Start, -Stop) %>% 
          dplyr::rename(GID = `Locus Tag`)

# Calculate log values.
TPM_log <- TPM %>% 
  # Apply log2() to all numeric columns starting with "SRR", and keep the "GID" column.
  reframe(GID,   # reframe就是另一种summarize
          across(starts_with("SRR"), ~ log2(.x + 1))) %>%
  # Row-wise operations
  rowwise() %>% 
  dplyr::mutate(
                mean = rowMeans(across(where(is.numeric))),
                  SD = sd(across(where(is.numeric))),
                  CV = SD / mean,
            Max_diff = max(across(starts_with("SRR"), ~ abs((.x - mean))))
               )


# Filter based on conditions and add comments for reference
TPM_filter <- TPM_log %>% select(GID, mean, SD, Max_diff, CV) %>% 
                          left_join(., CSV, by = 'GID') %>% 
                          separate_rows(DbXrefs, sep = ',') %>% 
  # Keep only the first row for all rRNA; Retain CDS and only 'RefSeq' lines.
  filter(., (!is.na(Gene) & str_detect(DbXrefs, 'RefSeq') & Type == 'cds') | (Type == 'rRNA')) %>% 
                          dplyr::rename(RefSeq = DbXrefs) %>% 
                          dplyr::mutate(RefSeq = str_remove_all(RefSeq, pattern = "RefSeq:")) %>% 
                          arrange(CV) %>% 
                          distinct(Gene, .keep_all = T)


# Literature-curated genes                          
literature_genes <- TPM_filter %>% filter(str_detect(Gene, "(rrs)|(rpoB)|(gyrB)|(nuoB)|(gmk)|(dnaK)"))

# Replace 'leuB' with 'rpsL' after validating primers
selected_genes <- TPM_filter %>% filter(mean > 5, SD <1, Max_diff < 1) 

# Extract gene lists
A <- literature_genes %>% pull(Gene)
B <- selected_genes %>% pull(Gene)
C <- TPM_filter %>% pull(Gene)

# Calculate intersections
intersect(A, B)
intersect(A, C)

## Saving and reading data
# vroom_write(x = TPM_filter, file = "TPM_filter.csv")
# TPM_filter <- vroom(file = "TPM_filter.csv")


# Perform local BLAST in the terminal
blast <- map_dfr(.x = fs::dir_ls(path = "../../0.refseq/blast_hotpot/", glob = "*.txt"),
                 ~ vroom(file = .x, delim = '\t', comment = '#', col_names = F)) %>% 
  dplyr::rename(`query acc.ver` = X1, 
                `subject acc.ver`= X2, 
                `% identity` = X3, 
                `alignment length` = X4, 
                `mismatches` = X5, 
                `gap opens` = X6, 
                `q. start` = X7, 
                `q. end` = X8, 
                `s. start` = X9, 
                `s. end` = X10, 
                `evalue` = X11, 
                `bit score` = X12)


# List all gene coverages
all_genes_coverage <- blast %>% filter(`% identity` > 95) %>%
  group_by(`subject acc.ver`) %>% 
  dplyr::reframe(n = n()) %>% 
  arrange(desc(n)) 


# Filter for high coverage genes in selected steward genes
selected_steward_genes_coverage <- blast %>% filter(`% identity` > 95) %>%
                group_by(`subject acc.ver`) %>% 
                dplyr::reframe(n = n()) %>% 
                arrange(desc(n)) %>% 
  left_join(selected_steward_genes, ., by = c("GID" = "subject acc.ver")) %>% 
  mutate(`Data sources` = 'SRA Data') %>% 
  filter(n > 200) %>% 
  head(n = 11, CV) # Adjusted to top_n for top 11 records

# Calculate literature steward genes coverage
literature_steward_genes_coverage <- blast %>% filter(`% identity` > 95) %>%
  group_by(`subject acc.ver`) %>% 
  dplyr::reframe(n = n()) %>% 
  arrange(desc(n)) %>% 
  left_join(literature_steward_genes, ., by = c("GID" = "subject acc.ver")) %>% 
  mutate(`Data sources` = 'Reference')

# Combine literature and selected steward genes coverage data
combined_genes <- full_join(literature_steward_genes_coverage, selected_steward_genes_coverage)


# vroom_write(x = GenesInThisStudy, file = 'GenesInThisStudy2.csv')

# Create lists for 22°C and 37°C
list22 <- c("SRR1618830", "SRR1618831", "SRR1618834", "SRR1618835",
            "SRR1826151", "SRR1826152", "SRR1826155", "SRR1826156", 
            "SRR1826159", "SRR1826160", "SRR1826161", "SRR1826162")
            
            
list37 <- c("SRR1618832", "SRR1618833", "SRR1618836", "SRR1618837",
            "SRR1826153", "SRR1826154", "SRR1826157", "SRR1826158",
            "SRR1826163", "SRR1826164")
GenesInThisStudy2 <- vroom(file = "/Volumes/Tiplus7100/2023-03-27 YE_HKG/2023-02-13_YE_HKG/R_analysis/R/HKG_2.csv") %>% 
  select(GID, Gene, `Data sources`)

# Convert to long format
TPM_long <- TPM_log %>% 
  select(GID, starts_with("SRR")) %>% 
  pivot_longer(!GID, names_to = "SRR", values_to = "log2TPM") %>% 
  mutate(Temperature = case_when(SRR %in% list22 ~ "22",
                                 SRR %in% list37 ~ "37",
                                 .default = NA)) %>% 
  # Filter
  filter(GID %in% GenesInThisStudy2$GID) %>% 
  left_join(y = GenesInThisStudy2)

# Write processed data to CSV
TPM_boxplot <- vroom_write(x = TPM_long, file = "TPM_boxplot.csv")
  
  
# 2023-08-31 Want to add a figure: More visually explain how the filtering was done
fig_TPM_filter <- TPM_filter %>% 
  left_join(y = All_genes_coverage, by = c("GID" = "subject acc.ver")) %>% 
  # Some genes have multiple copies and high matching numbers, which affects plotting.
  # Therefore, standardize all to the total strain number of 228 during blast.
  mutate(n = if_else(n > 228, 228, n)) %>% 
  mutate(class = case_when(GID %in% Literature_genes$GID ~ "Reference",
                           GID %in% Selected_genes_coverage$GID ~ "Filtered",
                           .default = "-")) %>% 
  select(-GID, -Type, -Product, -RefSeq, -length) %>% 
  # Actually no pepN
  filter(Gene != "pepN")

vroom_write(x = fig_TPM_filter, file = "fig_TPM_filter.csv")  
